# Supplementary material for: Correlations between First 72 h Hypophosphatemia, Energy Deficit, Length of Ventilation, and Mortality—A Retrospective Cohort Study
Source: Nutrients. 2022 Mar 23;14(7):1332. doi: 10.3390/nu14071332 (PMC9002762; doi:10.3390/nu14071332)
Supplement: Supplementary file 1 [file nutrients-14-01332-s001.zip]

Archive with 1 entries (1 files):
- nutrients-1591746-supplementary.pdf
